# Supplementary material for: Fundamental bound on the persistence and capacity of short-term memory stored as graded persistent activity
Source: eLife. 2017 Sep 7;6:e22225. doi: 10.7554/eLife.22225 (PMC5779315; doi:10.7554/eLife.22225)
Supplement: Figure 1—source data 1. — Subjects view a display with several (K) differently colored and oriented bars that are subsequently removed for the storage (delay) period. Following the storage period, subjects were cued by one of the colored bars in the display, now randomly oriented, and asked to rotate it to its remembered orientation. Bar orientations in the display were drawn randomly from the uniform distribution over all angles (thus the range of orientations lies in the circular interval [0,π]) and the report of the subject was recorded as an analog value. (See also [Pertzov et al., 2017]). [file elife-22225-fig1-data1.zip]

Archive with 16 entries (15 files):
- Archive/Subject_1_data.mat
- Archive/Subject_6_data.mat
- Archive/optimize_and_plot.m
- Archive/Subject_5_data.mat
- Archive/Subject_8_data.mat
- Archive/direct_model_allitems_WLS.mat
- Archive/Subject_4_data.mat
- Archive/Subject_9_data.mat
- Archive/Subject_3_data.mat
- Archive
- Archive/coded_model_allitems_WLS.mat
- Archive/MSElin_stats_subjall_trialall.mat
- Archive/direct_model_6item_OLS.mat
- Archive/Subject_10_data.mat
- Archive/Subject_2_data.mat
- Archive/Subject_7_data.mat
