# Supplementary material for: Fundamental bound on the persistence and capacity of short-term memory stored as graded persistent activity
Source: eLife. 2017 Sep 7;6:e22225. doi: 10.7554/eLife.22225 (PMC5779315; doi:10.7554/eLife.22225)
Supplement: Figure 1—source data 1. — Subjects view a display with several (K) differently colored and oriented bars that are subsequently removed for the storage (delay) period. Following the storage period, subjects were cued by one of the colored bars in the display, now randomly oriented, and asked to rotate it to its remembered orientation. Bar orientations in the display were drawn randomly from the uniform distribution over all angles (thus the range of orientations lies in the circular interval [0,π]) and the report of the subject was recorded as an analog value. (See also [Pertzov et al., 2017]). [file elife-22225-fig1-data1.zip › Archive/optimize_and_plot.m]

clear all;
close all;

load MSElin_stats_subjall_trialall.mat

% Removing T=1000
SEM_MSElin_T1=SEM_MSElin(:,2);
SEM_MSElin(:,2)=[];
ave_MSElin_T1=ave_MSElin(:,2);
ave_MSElin(:,2)=[];

%% Fig.3A Direct storage fit to all items:
s1=['Fig.3A Direct storage fit to all items, using weighted least squares for fit'];
display(s1);

SEM=SEM_MSElin;

Items=[1 2 4 6];
Times=[100 2000 3000];
Colors =['k';'b';'c';'g';'r';'m';'y';'k';'b';'c'];
Lines = ['-','--','-.',':'];
Widths = [4,2.5,1.5,0.5];
alpha_init=1/18000/3.2;
range=pi;  % in units of radians, the variable goes from [0,pi]

Nsearchpts=10000;
alpharange = linspace(alpha_init/20, 2*alpha_init, Nsearchpts);
cost_direct =zeros(Nsearchpts,1);

for i=1:Nsearchpts,
    
    alpha = alpharange(i);
    direct_model = alpha*(Items'*(Times-100))+ave_MSElin(:,1)*ones(1,3);
    % compute cost based on Weighted LS fit to all curves
    cost_direct(i) = sum(sum((direct_model-ave_MSElin).^2./SEM.^2));
    
end

% set optimal param value:
alpha = alpharange(find(cost_direct==min(cost_direct)));
direct_model = alpha*(Items'*(Times-100))+ave_MSElin(:,1)*ones(1,3);

s2=['Sum of Weighted Square Error for Fig.3A: ', num2str( sum(sum((direct_model-ave_MSElin).^2./SEM.^2)) )];
s3=['Sum of Square Error for Fig.3A: ', num2str( sum(sum((direct_model-ave_MSElin).^2)) )];
disp(s2)
disp(s3)

% plot data w/ direct model:
figure('position', [0, 400, 400, 300]);
hL = errorbar((Times./1000)'*ones(1,4), ave_MSElin'/range^2, SEM_MSElin'/range^2, 'o','MarkerSize',11,'LineWidth',2);
set(hL(1),'color','k');set(hL(2),'color','b');set(hL(3),'color','c');set(hL(4),'color','g')
hold on;
hL = errorbar((1000./1000)'*ones(1,4), ave_MSElin_T1'/range^2, SEM_MSElin_T1'/range^2, 'x','MarkerSize',11,'LineWidth',2);
hL = plot(Times./1000, direct_model'/range^2,'LineWidth',2);
xlabel('delay (sec)');
ylabel('mean square error (norm)')
set(gca,'XLim',[0 3])
set(gca,'XTick',[0.1 1 2 3])
set(hL(1),'color','k');set(hL(2),'color','b');set(hL(3),'color','c');set(hL(4),'color','g')
savefig('3_Fig3a.fig')
saveas(gcf,'3_Fig3a','epsc')

% Predictions for T=1000 point
direct_model = alpha*(Items'*(1000-100))+ave_MSElin(:,1);
s3_new=['Sum of Square Error for T=1000 prediction: ', num2str( sum((direct_model-ave_MSElin_T1).^2) )];
disp(s3_new)

save direct_model_allitems_WLS.mat direct_model alpha


%% Fig.3B Direct storage fit to 6 item:
s4=['Fig.3B Direct storage fit to 6 item, using ordinary least squares for fit'];
display(s4);

SEM=SEM_MSElin;

Items=[1 2 4 6];
Times=[100 2000 3000];
Colors =['k';'b';'c';'g';'r';'m';'y';'k';'b';'c'];
Lines = ['-','--','-.',':'];
Widths = [4,2.5,1.5,0.5];
alpha_init=1/18000/3.2;
range=pi;  % in units of radians, the variable goes from [0,pi]

Nsearchpts=10000;
alpharange = linspace(alpha_init/20, 2*alpha_init, Nsearchpts);
cost_direct =zeros(Nsearchpts,1);

for i=1:Nsearchpts,
    
    alpha = alpharange(i);
    direct_model = alpha*(Items'*(Times-100))+ave_MSElin(:,1)*ones(1,3);
    % compute cost based only on fit to 6-item curve
    cost_direct(i) = sum(sum((direct_model(4,:)-ave_MSElin(4,:)).^2));
    
end

% set optimal param value:
alpha = alpharange(find(cost_direct==min(cost_direct)));
direct_model = alpha*(Items'*(Times-100))+ave_MSElin(:,1)*ones(1,3);

s5=['Sum of Weighted Square Error for Fig.3B: ', num2str( sum(sum((direct_model-ave_MSElin).^2./SEM.^2)) )];
s6=['Sum of Square Error for Fig.3B: ', num2str( sum(sum((direct_model-ave_MSElin).^2)) )];
disp(s5)
disp(s6)


% plot cost as fxn of alpha:
% figure;
% plot(alpharange, cost_direct);

% plot data w/ direct model:
figure('position', [0, 0, 400, 300]);
hL = errorbar((Times./1000)'*ones(1,4), ave_MSElin'/range^2, SEM_MSElin'/range^2, 'o','MarkerSize',11,'LineWidth',2);
set(hL(1),'color','k');set(hL(2),'color','b');set(hL(3),'color','c');set(hL(4),'color','g')
hold on;
hL = errorbar((1000./1000)'*ones(1,4), ave_MSElin_T1'/range^2, SEM_MSElin_T1'/range^2, 'x','MarkerSize',11,'LineWidth',2);
hL = plot(Times./1000, direct_model'/range^2,'LineWidth',2);
xlabel('delay (sec)');
ylabel('mean square error (norm)')
set(gca,'XLim',[0 3])
set(gca,'XTick',[0.1 1 2 3])
set(hL(1),'color','k');set(hL(2),'color','b');set(hL(3),'color','c');set(hL(4),'color','g')
savefig('3_Fig3b.fig')
saveas(gcf,'3_Fig3b','epsc')

% Predictions for T=1000 point
direct_model = alpha*(Items'*(1000-100))+ave_MSElin(:,1);
s6_new=['Sum of Square Error for T=1000 prediction: ', num2str( sum((direct_model-ave_MSElin_T1).^2) )];
disp(s6_new)

save direct_model_6item_OLS.mat direct_model alpha


%% Fig.5B Coded storage
s7=['Fig.5B Coded storage, using weighted least squares for fit'];
display(s7);

% MSElin is in units of radians^2
SEM=SEM_MSElin;

Items=[1 2 4 6];
Times=[100 2000 3000];
Colors =['k';'b';'c';'g';'r';'m';'y';'k';'b';'c'];
Lines = ['-','--','-.',':'];
Widths = [4,2.5,1.5,0.5];
Dc_init=2.4/10000;
N=10;
range=pi;  % in units of radians, the variable goes from [0,pi]

Nsearchpts=200-1;
Nrange_begin=0;
Nrange_end=3;
Dcrange_begin=-8;
Dcrange_end=8;

Nrange=logspace(Nrange_begin,Nrange_end,Nsearchpts);
Dcrange = Dc_init*logspace(Dcrange_begin, Dcrange_end, Nsearchpts);


cost_coded = zeros(Nsearchpts,Nsearchpts);

for j=1:Nsearchpts,
    
    N=Nrange(j);
    
    for i=1:Nsearchpts,
        
        Dc = Dcrange(i);
        coded_model = ((range)^2/(2*pi*exp(1)))*(1+1./(2*Dc*ones(4,1)*(Times-100))).^(-N./(Items'*ones(1,3)))+ave_MSElin(:,1)*ones(1,3);
        cost_coded(i,j) = sum(sum((coded_model-ave_MSElin).^2./SEM.^2));
        MSE_coded(i,j) = sum(sum(coded_model));
        paramN(i,j) = N;
        paramDc(i,j) = Dc;
        
    end
    
end


% figure;
% imagesc(Nrange, Dcrange, log(cost_coded), 'CData',log(cost_coded));
% title('fit of coded model');
% colorbar;

figure('position', [600, 400, 400, 300]);
surf(Nrange, Dcrange, log(cost_coded), 'EdgeColor','none');
view(0,90);
set(gca,'xscale','log');
set(gca,'yscale','log');
set(gca, 'ydir', 'reverse');
title('fit of coded model');
xlabel('N');
ylabel('D');
axis([10.^Nrange_begin 10.^Nrange_end Dc_init.*10.^Dcrange_begin Dc_init.*10.^Dcrange_end]);
colorbar;
savefig('3_Fig5a.fig')
saveas(gcf,'3_Fig5a','epsc')


% find valley bottom values of N, Dc:

Dcmin=zeros(Nsearchpts,1);
mincost=zeros(Nsearchpts,1);

for j=1:Nsearchpts,
    % for each N, find the minimum cost and the corresponding Dc:
    mincost(j) = min(cost_coded(:,j));
    mincost_Dc_ind = find(cost_coded(:,j)==mincost(j));
    Dcmin(j) = Dcrange(mincost_Dc_ind);
end


figure('position', [600, 0, 400, 150]);
[hAx,hLine1,hLine2] = plotyy(Nrange,mincost,Nrange,Nrange'.*(1./Dcmin),'semilogx','loglog');
xlabel('N')
ylabel(hAx(1),'fit quality along valley') % left y-axis
ylabel(hAx(2),'total resource use') % right y-axis
set(hAx(1),{'ycolor'},{'b'})
set(hAx(2),{'ycolor'},{'k'})
set(hLine1,'LineWidth',0.1,'marker','o','color','b')
set(hLine2,'LineWidth',0.1,'marker','o','color','k')
savefig('3_Fig5c.fig')
saveas(gcf,'3_Fig5c','epsc')


figure('position', [600, 200, 400, 150]);
subplot(1,3,1)
N=5;
for i=1:Nsearchpts,
    Dc = Dcrange(i);
    coded_model = ((range)^2/(2*pi*exp(1)))*(1+1./(2*Dc*ones(4,1)*(Times-100))).^(-N./(Items'*ones(1,3)))+ave_MSElin(:,1)*ones(1,3);
    Dc_cost_coded(i) = sum(sum((coded_model-ave_MSElin).^2./SEM.^2));
end
Dc = Dcrange(find(Dc_cost_coded==min(Dc_cost_coded)));
coded_model = ((range)^2/(2*pi*exp(1)))*(1+1./(2*Dc*ones(4,1)*(Times-100))).^(-N./(Items'*ones(1,3)))+ave_MSElin(:,1)*ones(1,3);
hold on;
hL = errorbar((Times./1000)'*ones(1,4), ave_MSElin'/range^2, SEM_MSElin'/range^2, 'o','MarkerSize',11,'LineWidth',2);
set(hL(1),'color','k');set(hL(2),'color','b');set(hL(3),'color','c');set(hL(4),'color','g');
hL = errorbar((1000./1000)'*ones(1,4), ave_MSElin_T1'/range^2, SEM_MSElin_T1'/range^2, 'x','MarkerSize',11,'LineWidth',2);
hL=plot(Times./1000, coded_model'/range^2);
set(hL(1),'color','k');set(hL(2),'color','b');set(hL(3),'color','c');set(hL(4),'color','g');
title('N=5');
xlabel('delay (sec)');
ylabel('mean squared error (norm)');
set(gca,'XLim',[0 3]);
set(gca,'XTick',[0.1 1 2 3]);


subplot(1,3,2)
N=10;
for i=1:Nsearchpts,
    Dc = Dcrange(i);
    coded_model = ((range)^2/(2*pi*exp(1)))*(1+1./(2*Dc*ones(4,1)*(Times-100))).^(-N./(Items'*ones(1,3)))+ave_MSElin(:,1)*ones(1,3);
    Dc_cost_coded(i) = sum(sum((coded_model-ave_MSElin).^2./SEM.^2));
end
Dc = Dcrange(find(Dc_cost_coded==min(Dc_cost_coded)));
coded_model = ((range)^2/(2*pi*exp(1)))*(1+1./(2*Dc*ones(4,1)*(Times-100))).^(-N./(Items'*ones(1,3)))+ave_MSElin(:,1)*ones(1,3);
hold on;
hL = errorbar((Times./1000)'*ones(1,4), ave_MSElin'/range^2, SEM_MSElin'/range^2, 'o','MarkerSize',11,'LineWidth',2);
set(hL(1),'color','k');set(hL(2),'color','b');set(hL(3),'color','c');set(hL(4),'color','g');
hL = errorbar((1000./1000)'*ones(1,4), ave_MSElin_T1'/range^2, SEM_MSElin_T1'/range^2, 'x','MarkerSize',11,'LineWidth',2);
hL=plot(Times./1000, coded_model'/range^2);
set(hL(1),'color','k');set(hL(2),'color','b');set(hL(3),'color','c');set(hL(4),'color','g');
title('N=10');
set(gca,'XLim',[0 3])
set(gca,'XTick',[0.1 1 2 3])


s8=['Sum of Weighted Square Error for Fig.5B: ', num2str( sum(sum((coded_model-ave_MSElin).^2./SEM.^2)) )];
s9=['Sum of Square Error for Fig.5B: ', num2str( sum(sum((coded_model-ave_MSElin).^2)) )];
disp(s8)
disp(s9)

% Predictions for T=2000 point
coded_model = ((range)^2/(2*pi*exp(1)))*(1+1./(2*Dc*ones(4,1)*(1000-100))).^(-N./(Items'))+ave_MSElin(:,1);
s9_new=['Sum of Square Error for T=1000 prediction: ', num2str( sum((coded_model-ave_MSElin_T1).^2) )];
disp(s9_new)

save coded_model_allitems_WLS.mat coded_model N Dc


subplot(1,3,3)
N=100;
for i=1:Nsearchpts,
    Dc = Dcrange(i);
    coded_model = ((range)^2/(2*pi*exp(1)))*(1+1./(2*Dc*ones(4,1)*(Times-100))).^(-N./(Items'*ones(1,3)))+ave_MSElin(:,1)*ones(1,3);
    Dc_cost_coded(i) = sum(sum((coded_model-ave_MSElin).^2./SEM.^2));
end
Dc = Dcrange(find(Dc_cost_coded==min(Dc_cost_coded)));
coded_model = ((range)^2/(2*pi*exp(1)))*(1+1./(2*Dc*ones(4,1)*(Times-100))).^(-N./(Items'*ones(1,3)))+ave_MSElin(:,1)*ones(1,3);
hold on;
hL = errorbar((Times./1000)'*ones(1,4), ave_MSElin'/range^2, SEM'/range^2, 'o','MarkerSize',11,'LineWidth',2);
set(hL(1),'color','k');set(hL(2),'color','b');set(hL(3),'color','c');set(hL(4),'color','g');
hL = errorbar((1000./1000)'*ones(1,4), ave_MSElin_T1'/range^2, SEM_MSElin_T1'/range^2, 'x','MarkerSize',11,'LineWidth',2);
hL=plot(Times./1000, coded_model'/range^2);
set(hL(1),'color','k');set(hL(2),'color','b');set(hL(3),'color','c');set(hL(4),'color','g');
title('N=100');
set(gca,'XLim',[0 3])
set(gca,'XTick',[0.1 1 2 3])

savefig('3_Fig5b.fig')
saveas(gcf,'3_Fig5b','epsc')


%% BIC calculations

s10=['BIC calculations'];
display(s10);

Items=[1 2 4 6];
Times=[100 2000 3000];

ave_MSElin=zeros(4,1);
var_MSElin=zeros(4,1);
SEM_MSElin=zeros(4,1);

range = pi;

% Direct model all items WLS
load direct_model_allitems_WLS.mat
LL_direct_model_allitems_WLS_direct_model = direct_model;
LL_direct_model_allitems_WLS_alpha = alpha;

% Direct model 6item OLS
load direct_model_6item_OLS.mat
LL_direct_model_6item_OLS_direct_model = direct_model;
LL_direct_model_6item_OLS_alpha = alpha;

% Coded model all items WLS
load coded_model_allitems_WLS.mat
LL_coded_model_allitems_WLS_coded_model = coded_model;
LL_coded_model_allitems_WLS_N = N;
LL_coded_model_allitems_WLS_Dc = Dc;


% Generate necessary processed data vectors from raw data:
for i=1:4 % Items (1,2,4,6)
    for j=2 % Delay (100, 1000, 2000, 3000)
        %each Item, Delay: re-initialize the data-vectors
        data_oneitem_onedelay=[];
        for k=1:10 % (Subjects)
            %load data per subject (different
            %num trials possible across subjs).
            DataString=['Data/Subject_',num2str(k),'_data.mat'];
            load(DataString);
            workdata = squeeze(Data(i,j,:));
            % convert to radians and discard empty trials
            workdata = (2*pi/360)*workdata(find(workdata~=1000));
            % keep all trials
            data_oneitem_onedelay =[data_oneitem_onedelay; workdata];
        end %(loop over subjects)
        
        % MSElin is vector of sq error for all subjects and all trials:
        MSElin = (data_oneitem_onedelay).^2;
        
        % all trial, all subject MSE average for each item, delay:
        ave_MSElin(i,1) = mean(MSElin);
        var_MSElin(i,1) = var(MSElin);
        SEM_MSElin(i,1) = sqrt(var_MSElin(i,1)./length(data_oneitem_onedelay));
        
        % Use data vectors and theoretical predictions to generate likelihoods etc:
        LL_direct_model_allitems_WLS(i,1) = sum(log(1/sqrt(2*pi*var_MSElin(i,1)))-((MSElin-LL_direct_model_allitems_WLS_direct_model(i,1)).^2)/(2*var_MSElin(i,1)));
        LL_direct_model_6item_OLS(i,1) = sum(log(1/sqrt(2*pi*var_MSElin(i,1)))-((MSElin-LL_direct_model_6item_OLS_direct_model(i,1)).^2)/(2*var_MSElin(i,1)));
        LL_coded_model_allitems_WLS(i,1) = sum(log(1/sqrt(2*pi*var_MSElin(i,1)))-((MSElin-LL_coded_model_allitems_WLS_coded_model(i,1)).^2)/(2*var_MSElin(i,1)));
                
    end %(loop over j=delays)
end %(loop over i=numitems)


% Model comparison (more negative is better):

BIC_direct_model_allitems_WLS = -2*sum(sum(LL_direct_model_allitems_WLS)) + (2)*log(660*4*2*pi);
BIC_direct_model_6item_OLS = -2*sum(sum(LL_direct_model_6item_OLS)) + (2)*log(660*4*2*pi);
BIC_coded_model_allitems_WLS = -2*sum(sum(LL_coded_model_allitems_WLS)) + (2)*log(660*4*2*pi);

s11 = ['BIC for direct model all items WLS: ', num2str( BIC_direct_model_allitems_WLS ), ' (2D/N: ', num2str(LL_direct_model_allitems_WLS_alpha/range^2), ')'];
s12 = ['BIC for direct model 6 item OLS: ', num2str( BIC_direct_model_6item_OLS ), ' (2D/N: ', num2str(LL_direct_model_6item_OLS_alpha/range^2), ')'];
s13 = ['BIC for coded model all items WLS: ', num2str( BIC_coded_model_allitems_WLS ), ' (N: ', num2str(LL_coded_model_allitems_WLS_N), ', D: ', num2str(LL_coded_model_allitems_WLS_Dc),')'];
disp(s11)
disp(s12)
disp(s13)

% more positive favors coded
DeltaBIC_direct_minus_coded = BIC_direct_model_allitems_WLS - BIC_coded_model_allitems_WLS;
s14 = ['Delta BIC = BIC(direct model all items WLS) - BIC(coded model all items WLS): ', num2str(DeltaBIC_direct_minus_coded) ];
disp(s14)

%% Generate report

fid = fopen('Results.txt','wt');
fprintf(fid, ['Re-fit using only T=[100 2000 3000], i.e., cross-validation for T=1000. \n']); 
fprintf(fid, ['For the coded model, fit quality reaches to a minimum around N=10. \n\n']);
fprintf(fid, [s1,'\n',s2,'\n',s3,'\n',s3_new,'\n',s4,'\n',s5,'\n',s6,'\n',s6_new,'\n',s7,'\n',s8,'\n',s9,'\n',s9_new,'\n',s10,'\n',s11,'\n',s12,'\n',s13,'\n',s14]);
fclose(fid);
